# Supplementary material for: Spatial–Temporal Variations, Ecological Risk Assessment, and Source Identification of Heavy Metals in the Sediments of a Shallow Eutrophic Lake, China
Source: Toxics. 2022 Jan 4;10(1):16. doi: 10.3390/toxics10010016 (PMC8778156; doi:10.3390/toxics10010016)
Supplement: Supplementary file 1 [file toxics-10-00016-s001.zip]

Archive with 1 entries (1 files):
- toxics-1501214-supplementary.pdf
